# Supplementary material for: Phylogeography of Two Enigmatic Sulphur Butterflies, Colias mongola Alphéraky, 1897 and Colias tamerlana Staudinger, 1897 (Lepidoptera, Pieridae), with Relations to Wolbachia Infection
Source: Insects. 2023 Dec 13;14(12):943. doi: 10.3390/insects14120943 (PMC10743618; doi:10.3390/insects14120943)
Supplement: Supplementary file 1 [file insects-14-00943-s001.zip]

Archive with 3 entries (3 files):
- Table S1.pdf
- Table_S2.pdf
- Table_S3.pdf
